# Supplementary material for: Seq2Neo: A Comprehensive Pipeline for Cancer Neoantigen Immunogenicity Prediction
Source: Int J Mol Sci. 2022 Oct 1;23(19):11624. doi: 10.3390/ijms231911624 (PMC9569519; doi:10.3390/ijms231911624)
Supplement: Supplementary file 1 [file ijms-23-11624-s001.zip]

Archive with 1 entries (1 files):
- ijms-1897508-supplementary.pdf
